# Supplementary material for: DNAJC30 Gene Variants Are a Frequent Cause of a Rare Disease: Leber Hereditary Optic Neuropathy in Polish Patients
Source: Int J Mol Sci. 2023 Dec 15;24(24):17496. doi: 10.3390/ijms242417496 (PMC10743999; doi:10.3390/ijms242417496)
Supplement: Supplementary file 1 [file ijms-24-17496-s001.zip]

Archive with 1 entries (1 files):
- ijms-2752625-supplementary.pdf
